# Supplementary material for: Patient Awareness and Acceptance of Pharmacogenomics Services: A Survey of Attitudes Toward PGx Implementation and Pharmacist-Led Care
Source: J Pers Med. 2025 Dec 11;15(12):621. doi: 10.3390/jpm15120621 (PMC12733811; doi:10.3390/jpm15120621)
Supplement: Supplementary file 1 [file jpm-15-00621-s001.zip]

Archive with 1 entries (1 files):
- jpm-3950579-supplementary.pdf
